# Supplementary material for: Longer internal exons tend to have more tandem repeats and more frequently experience insertions and deletions
Source: Life Sci Alliance. 2025 Sep 23;8(12):e202403148. doi: 10.26508/lsa.202403148 (PMC12457776; doi:10.26508/lsa.202403148)
Supplement: Supplementary file 1 [file LSA-2024-03148_TableS1.xlsx]

## Sheet: Sheet1
Table S1. Number of cases at each selection step.
Insertion	Human	Chimpan-zee	Mouse	Rat	O. latipes	O. melastigma	D. melanogaster	D. simulans
Step 1	36075	42139	31454	42025	27876	13150	42210	41041
Step 2	2246	1440	7240	6160	8107	5714	4321	3153
Step 3	912	356	1403	1884	497	445	1071	706
Step 4	250	296	1136	1370	396	353	911	621
Step 5	201	296	1126	1370	396	352	909	616
*Step 6	110, 126	177	692, 698	958	251	241, 242	433, 434	307, 311
Deletion	Human	Chimpan-zee	Mouse	Rat	O. latipes	O. melastigma	D. melanogaster	D. simulans
Step 1	42139	36075	42025	31454	13150	27876	41041	42210
Step 2	1440	2246	6160	7240	5714	8107	3153	4321
Step 3	304	922	1884	3548	1781	2492	1640	2228
Step 4	295	842	1370	3372	1723	2388	1629	2196
Step 5	294	662	2501	3273	1716	2388	1623	2183
*Step 6	170, 171	395, 455	1671	2130, 2183	1245, 1249	1787	795, 798	1080, 1086
*In step 6, the number of cases obtained following all six steps is shown first, followed by the number of cases obtained skipping step 5.
