# Supplementary material for: Longer internal exons tend to have more tandem repeats and more frequently experience insertions and deletions
Source: Life Sci Alliance. 2025 Sep 23;8(12):e202403148. doi: 10.26508/lsa.202403148 (PMC12457776; doi:10.26508/lsa.202403148)
Supplement: Supplementary file 2 [file LSA-2024-03148_TableS2.xlsx]

## Sheet: Sheet1
Table S2. Numbers of cases and residues of fixed indels classified by location with respect to internal exons.
Insertion case #	Total	Inside	5' end	3' end	Entire exon(s)
Human	110	90	9	7	4
Chimpanzee	177	142	10	23	2
Mouse	692	667	9	15	1
Rat	958	752	109	90	7
O. latipes	251	163	48	38	2
O. melastigma	241	151	42	46	2
D. melanogaster	433	429	1	1	2
D. simulans	307	272	12	19	4
Insertion residue #	Total	Inside	5' end	3' end	Entire exon(s)
Human	783	478	95	171	39
Chimpanzee	671	466	38	125	42
Mouse	2967	2781	33	150	3
Rat	8705	8469	128	108	0
O. latipes	1062	627	228	181	26
O. melastigma	1220	676	228	277	39
D. melanogaster	1897	1810	3	3	81
D. simulans	1579	1272	118	129	60
Deletion case #	Total	Inside	5' end	3' end	Entire exon(s)
Human	170	150	9	11	0
Chimpanzee	395	331	32	21	11
Mouse	1671	1615	32	24	0
Rat	2130	1907	115	96	12
O. latipes	1245	885	174	165	21
O. melastigma	1787	1009	369	366	43
D. melanogaster	795	783	7	5	0
D. simulans	1080	1069	5	5	1
Deletion residue #	Total	Inside	5' end	3' end	Entire exon(s)
Human	891	769	60	62	0
Chimpanzee	3348	1352	274	297	1425
Mouse	8705	8469	128	108	0
Rat	14096	10194	864	924	2114
O. latipes	8862	5438	1048	894	1482
O. melastigma	13807	6433	2342	2320	2712
D. melanogaster	5626	5554	33	39	0
D. simulans	7135	6969	39	126	1
An indel was classified as being located at the 5’/3’ end of an exon if at least one of the residues coincides with the start/end of an exon within 3 nt, while it is regarded to correspond to entire exon(s) if both ends match with the exon boundaries within the 3 nt allowance. Otherwise, an indel was considered to be located inside an exon.
