# Supplementary material for: Longer internal exons tend to have more tandem repeats and more frequently experience insertions and deletions
Source: Life Sci Alliance. 2025 Sep 23;8(12):e202403148. doi: 10.26508/lsa.202403148 (PMC12457776; doi:10.26508/lsa.202403148)
Supplement: Supplementary file 3 [file LSA-2024-03148_TableS3.xlsx]

## Sheet: Sheet1
Table S3. Numbers of cases and residues of fixed indels of the permissive sets classified by location with respect to internal exons.
Insertion case #	Total	Inside	5' end	3' end	Entire exon(s)
Human	126	106	9	7	4
Chimpanzee	177	142	10	23	2
Mouse	698	672	9	16	1
Rat	958	752	109	90	7
O. latipes	251	163	48	38	2
O. melastigma	242	151	42	47	2
D. melanogaster	434	429	1	2	2
D. simulans	311	274	12	21	4
Insertion residue #	Total	Inside	5' end	3' end	Entire exon(s)
Human	912	607	95	171	39
Chimpanzee	671	466	38	125	42
Mouse	2985	2796	33	163	3
Rat	5687	3391	1180	741	375
O. latipes	1062	627	228	181	26
O. melastigma	1223	676	228	280	39
D. melanogaster	1901	1810	3	7	81
D. simulans	1612	1296	118	138	60
Deletion case #	Total	Inside	5' end	3' end	Entire exon(s)
Human	171	151	9	11	0
Chimpanzee	455	384	33	26	12
Mouse	1671	1615	32	24	0
Rat	2183	1956	115	98	14
O. latipes	1249	888	175	165	21
O. melastigma	1787	1009	369	366	43
D. melanogaster	798	783	9	6	0
D. simulans	1086	1073	6	6	1
Deletion residue #	Total	Inside	5' end	3' end	Entire exon(s)
Human	893	771	60	62	0
Chimpanzee	3868	1817	277	322	1452
Mouse	8705	8469	128	108	0
Rat	14606	10588	864	930	2224
O. latipes	8909	5482	1051	894	1482
O. melastigma	13807	6433	2342	2320	2712
D. melanogaster	5698	5554	42	102	0
D. simulans	7177	6999	42	135	1
Indels were classified as in Table S2.
