# Supplementary material for: Longer internal exons tend to have more tandem repeats and more frequently experience insertions and deletions
Source: Life Sci Alliance. 2025 Sep 23;8(12):e202403148. doi: 10.26508/lsa.202403148 (PMC12457776; doi:10.26508/lsa.202403148)
Supplement: Supplementary file 5 [file LSA-2024-03148_TableS4.xlsx]

## Sheet: Sheet1
Table S4. Numbers of cases and residues in fixed indels classified by generating mechanism.
Insertion case #	All	Homologous recombination	Un-known	Tandem repeats	Probable exonization	Possible exonization
Human	110	0	31	60	13	6
Chimpanzee	177	0	40	114	9	14
Mouse	692	9	336	322	12	13
Rat	958	18	378	366	103	93
0. latipes	251	0	77	95	40	39
0. melastigma	241	2	59	97	45	38
D. melanogaster	433	1	128	301	1	2
D. simulans	307	0	135	171	0	1
Insertion residue #
Human	783	0	147	322	269	45
Chimpanzee	671	0	138	423	44	66
Mouse	2967	30	1179	1572	42	144
Rat	5687	54	1649	1768	885	1331
0. latipes	1062	0	301	382	184	195
0. melastigma	1220	6	267	457	233	257
D. melanogaster	1897	3	450	1360	48	36
D. simulans	1579	0	760	813	0	6
Deletion case #	All	Homologous recombination	Un-known	Tandem repeats	Probable intronization	Possible intronization
Human	170	1	68	87	7	7
Chimpanzee	395	0	130	208	33	24
Mouse	1671	7	1130	481	11	42
Rat	2130	4	1271	644	99	112
0. latipes	1245	2	480	403	207	153
0. melastigma	1787	5	605	408	484	285
D. melanogaster	795	1	331	460	1	2
D. simulans	1080	1	435	627	2	15
Deletion residue #
Human	891	3	306	493	51	38
Chimpanzee	3348	0	667	755	1230	696
Mouse	8705	54	5771	2651	46	183
Rat	14096	15	7068	3256	2233	1524
0. latipes	8862	6	2862	2371	1964	1659
0. melastigma	13807	42	3923	2395	3571	3876
D. melanogaster	5626	3	2506	3093	6	18
D. simulans	7135	18	2832	4061	21	203
