# Supplementary material for: Longer internal exons tend to have more tandem repeats and more frequently experience insertions and deletions
Source: Life Sci Alliance. 2025 Sep 23;8(12):e202403148. doi: 10.26508/lsa.202403148 (PMC12457776; doi:10.26508/lsa.202403148)
Supplement: Supplementary file 6 [file LSA-2024-03148_TableS5.xlsx]

## Sheet: Sheet1
Table S5. Numbers of cases and residues in fixed indels of the permissive sets classified by generating mechanism.
Insertion case #	All	Homologous recombination	Un-known	Tandem repeats	Probable exonisation	Possible exonisation
Human	126	0	31	60	25	10
Chimpanzee	177	0	40	114	9	14
Mouse	698	9	342	322	12	13
Rat	958	18	378	366	103	93
0. latipes	251	0	77	95	40	39
0. melastigma	242	2	59	97	45	39
D. melanogaster	434	1	128	301	1	3
D. simulans	311	0	135	171	2	3
Insertion residue #
Human	912	0	147	322	374	69
Chimpanzee	671	0	138	423	44	66
Mouse	2985	30	1197	1572	42	144
Rat	5687	54	1649	1768	885	1331
0. latipes	1062	0	301	382	184	195
0. melastigma	1223	6	267	457	233	260
D. melanogaster	1901	3	450	1360	48	40
D. simulans	1612	0	760	813	12	27
Deletion case #	All	Homologous recombination	Un-known	Tandem repeats	Probable intronization	Possible intronization
Human	171	1	68	88	7	7
Chimpanzee	455	0	130	209	82	34
Mouse	1671	7	1130	481	11	42
Rat	2183	4	1314	647	105	113
0. latipes	1249	2	480	403	210	154
0. melastigma	1787	5	596	404	495	287
D. melanogaster	798	1	331	460	1	5
D. simulans	1086	1	435	627	4	19
Deletion residue #
Human	893	3	306	495	51	38
Chimpanzee	3868	0	667	764	1679	758
Mouse	8705	54	5771	2651	46	183
Rat	14606	15	7239	3272	2505	1575
0. latipes	8909	6	2862	2371	2002	1668
0. melastigma	13807	42	3818	2379	3680	3888
D. melanogaster	5698	3	2506	3093	6	90
D. simulans	7177	18	2832	4061	25	241
