# Supplementary material for: Longer internal exons tend to have more tandem repeats and more frequently experience insertions and deletions
Source: Life Sci Alliance. 2025 Sep 23;8(12):e202403148. doi: 10.26508/lsa.202403148 (PMC12457776; doi:10.26508/lsa.202403148)
Supplement: Supplementary file 7 [file LSA-2024-03148_SdataF5.1.xlsx]

## Sheet: Sheet1
>All_Ins
1
1.115
0.725
0.563
0.674
0.654
1.276
1.158
1.069
1.356
>All_Del
1
0.636
0.44
0.467
0.653
0.936
1.056
1.543
1.462
1.677
