# Supplementary material for: Longer internal exons tend to have more tandem repeats and more frequently experience insertions and deletions
Source: Life Sci Alliance. 2025 Sep 23;8(12):e202403148. doi: 10.26508/lsa.202403148 (PMC12457776; doi:10.26508/lsa.202403148)
Supplement: Supplementary file 8 [file LSA-2024-03148_SdataF5.2.xlsx]

## Sheet: Sheet1
>>Ins (PPM)	All_Indel	RepIndelRes	NonRepIndelRes	UnknownRes
>Length(nt)	Human				Chimpanzee				Mouse				Rat				O. latipes				O. melastigma				D. menano-gaster				D. simulans
All	31.25	13.53	17.73	5.92	26.05	15.78	10.27	5.72	130.52	69.22	61.29	51.92	226.42	75.36	151.06	68.88	41.27	15.22	26.05	10.95	47.74	18.47	29.27	10.79	287.81	215.54	72.27	71.32	247.61	132.53	115.08	114.11
1-60	25.7	1.03	24.67	21.59	49.77	6.07	43.7	23.06	77.34	27.07	50.27	50.27	253.41	43.33	210.08	64.34	75.09	20.86	54.23	29.2	84.73	17.23	67.5	0	41.94	0	41.94	0	182.1	0	182.1	182.1
61-120	42.29	3.26	39.03	4.45	17.03	4.41	12.62	4.71	69.23	36.51	32.72	26.08	172.96	40.24	132.72	41.82	31.81	8.18	23.63	4.54	45.43	4.62	40.81	11.55	70.83	54.49	16.35	16.35	130.63	39.19	91.44	91.44
121-180	11.02	4.82	6.2	4.13	15.13	6.14	8.98	5	84.63	43.03	41.6	27.74	178.17	44.83	133.34	31.83	35.86	10.67	25.19	7.26	37.12	10.51	26.61	8.72	29.67	24.86	4.81	4.81	96.49	9.9	86.6	86.6
181-240	27.81	22.1	5.7	2.14	21.89	15.67	6.22	6.22	98.14	58.89	39.26	37.8	145.58	44	101.58	46.76	31.96	12.14	19.81	8.95	33.92	16.96	16.96	7.18	93.83	66.23	27.6	27.6	112.31	19.65	92.65	92.65
241-300	23.01	15.12	7.89	3.95	27.22	21.78	5.44	1.81	96.62	52.33	44.28	36.23	177.05	91.02	86.03	43.01	33.31	18.32	14.99	9.99	26.32	16.45	9.87	6.58	88.66	59.11	29.55	29.55	65.64	38.61	27.03	27.03
301-360	79.5	70.15	9.35	0	56.52	48.63	7.89	7.89	178.79	108.22	70.58	70.58	229.56	94.28	135.28	98.38	37.44	10.21	27.23	23.83	62.3	48.46	13.84	10.38	142.47	122.12	20.35	20.35	100.32	50.16	50.16	50.16
361-420	42.51	42.51	0	0	74.11	68.1	6.01	6.01	119.85	67.42	52.44	37.45	179.17	119.45	59.72	53.09	70.57	38	32.57	27.14	32.84	21.89	10.95	10.95	94.06	85.1	8.96	8.96	155.61	73.23	82.38	82.38
421-480	38.4	38.4	0	0	0	0	0	0	439.77	289.6	150.16	139.44	273.43	149.94	123.48	123.48	21.84	14.56	7.28	7.28	44.24	14.75	29.49	29.49	156.91	124.45	32.46	32.46	183.85	156.81	27.04	27.04
481-540	75.93	75.93	0	0	54.08	54.08	0	0	280.15	165.54	114.61	114.61	426.74	162.23	264.51	264.51	17.14	8.57	8.57	8.57	24.98	24.98	0	0	160.27	103.4	56.87	56.87	202.95	131.65	71.31	71.31
>>DelRes/Res (ppm)	All_Indel	RepIndelRes	NonRepIndelRes	UnknownRes
>Length(nt)	Human				Chimpanzee				Mouse				Rat				O. latipes				O. melastigma				D. menano-gaster				D. simulans
All	36.91	20.42	16.49	12.68	80.78	30.71	50.07	28.02	371.05	113	258.05	245.99	527.61	142.58	385.03	309.82	298.33	95.84	202.48	113.39	441.95	94.68	347.26	155.55	917.08	504.18	412.9	408.5	1130.63	643.61	487.02	448.83
1-60	63.12	12.14	50.98	25.49	35.98	1.03	34.95	25.7	206.15	39.39	166.75	149.69	275.83	38.67	237.16	175.29	292.96	22.98	269.98	71.8	321.22	25.03	296.19	91.78	30.35	0	30.35	30.35	125.83	0	125.83	125.83
61-120	15.36	4.11	11.25	10.04	48.82	13.8	35.02	13.36	150.08	29.35	120.73	107.94	294.76	48.52	246.24	158.84	193.44	32.34	161.09	68.38	283.37	36.05	247.33	66.94	123.17	50.39	72.78	72.78	125.32	38.14	87.18	87.18
121-180	15.01	5.46	9.55	6.82	51.31	18.59	32.71	22.73	189.09	52.27	136.82	125.67	298.58	66.5	232.09	160.85	179.57	40.92	138.64	68.09	327.44	45.98	281.46	99.54	127.01	41.24	85.77	65.98	158.78	50.52	108.26	103.45
181-240	16.59	11.06	5.53	2.76	91.98	7.84	84.14	25.43	240.49	61.5	178.98	172.76	359.37	115.59	243.78	199.68	304.61	112.19	192.42	106.76	351.31	74.78	276.53	104.6	196.54	115.12	81.42	81.42	313.69	100.27	213.42	111.31
241-300	59.89	25.41	34.48	18.15	85.48	54.58	30.9	19.07	386.51	177.05	209.46	198.24	538.77	165.05	373.71	311.32	302.73	133.27	169.46	104.75	479.61	129.9	349.72	131.56	312.75	154.44	158.31	158.31	338.64	216.73	121.91	121.91
301-360	15.77	15.77	0	0	98.21	84.18	14.03	14.03	512.41	225.46	286.95	274.65	926.89	345.04	581.86	360.72	436.1	152.29	283.81	242.28	473.16	197.44	275.73	214.46	564.27	346.92	217.35	217.35	590.25	370.43	219.82	211.68
361-420	132.2	126.19	6.01	6.01	167.69	47.24	120.45	120.45	533.09	207.93	325.16	325.16	878.91	167.29	711.62	696.64	448.76	235.33	213.44	202.49	618.84	184.57	434.27	200.85	334.11	187.65	146.46	146.46	353.84	210.51	143.33	143.33
421-480	82.68	74.41	8.27	8.27	105.6	105.6	0	0	687.98	238.15	449.83	405.73	990.37	518.42	471.94	418.31	361.27	176.95	184.32	176.95	890.55	169.86	720.69	487.74	533.52	400.14	133.38	133.38	688.98	449.1	239.88	207.41
481-540	72.11	72.11	0	0	119.32	97.62	21.69	21.69	698.3	275.09	423.21	402.05	674.91	229.21	445.7	445.7	932.57	166.53	766.04	116.57	1225.64	171.42	1054.23	317.12	351.05	142.62	208.44	202.95	615.22	305.02	310.19	279.17
