# Supplementary material for: Longer internal exons tend to have more tandem repeats and more frequently experience insertions and deletions
Source: Life Sci Alliance. 2025 Sep 23;8(12):e202403148. doi: 10.26508/lsa.202403148 (PMC12457776; doi:10.26508/lsa.202403148)
Supplement: Supplementary file 9 [file LSA-2024-03148_SdataF6.xlsx]

## Sheet: Sheet1
>Repeats	InsFreq
1	1
0.877	1.115
0.791	0.725
0.841	0.563
0.927	0.674
1.061	0.654
1.209	1.276
1.256	1.158
1.293	1.069
1.29	1.356
>Repeats	DelFreq
1	1
0.877	0.636
0.791	0.44
0.841	0.467
0.927	0.653
1.061	0.936
1.209	1.056
1.256	1.543
1.293	1.462
1.29	1.677
