# Supplementary material for: Longer internal exons tend to have more tandem repeats and more frequently experience insertions and deletions
Source: Life Sci Alliance. 2025 Sep 23;8(12):e202403148. doi: 10.26508/lsa.202403148 (PMC12457776; doi:10.26508/lsa.202403148)
Supplement: Supplementary file 10 [file LSA-2024-03148_SdataF7.1.xlsx]

## Sheet: Sheet1
>Ins%IDR	AllIntExons	AllIns	HomRecomb	Unknown	Repeat	Probable_exonization	Possible_exonization	Rpt_&_Exonization
Avg	27.22	63.48	54.38	60.51	78.61	28.84	58.47	43.57
Human	26.13	60.68	-	55.32	84.76	30.99	100	-
Chimpanzee	25.02	54.53	-	49.28	66.67	31.03	23.53	0
Mouse	25.46	72.74	30	67.18	78.5	25	55.56	78.95
Rat	25.32	56.17	37.5	65.85	75.55	34.59	19.95	67.22
O.latipes	25.77	48.75		51.27	69.11	24.1	32.14	13.33
O.melastigma	25.4	60.8	50	66.67	82.5	27.32	36.55	58.33
D.melanogaster	32.86	82.16	100	74.22	84.71	-	100	-
D.simulans	31.83	72.02	-	54.29	87.09	-	100	-
>Del%IDR	AllIntExons	AllDel	HomRecomb	Unknown	Repeat	Probable_intronization	Possible_intronization	Rpt_&_intronization
Avg	27.22	67.43	74.71	64.19	82	34.78	48.65	-
Human	25.02	68.25	100	45.75	85.4	58.33	34.29	-
Chimpanzee	26.13	53.61	-	60.4	71.63	12.36	38.51	-
Mouse	25.32	71.82	70.59	68.61	81.71	0	31.53	-
Rat	25.46	63.86	100	60.73	82.46	37.37	37.7	-
O.latipes	25.4	63.47	50	66.42	81.4	35.11	40.9	-
O.melastigma	25.77	57.46	85.71	69.3	78.08	35.06	31	-
D.melanogaster	31.83	80.24	100	71.55	87.29	0	100	-
D.simulans	32.86	80.76	16.67	70.8	88.03	100	75.29	-
