# Supplementary material for: Longer internal exons tend to have more tandem repeats and more frequently experience insertions and deletions
Source: Life Sci Alliance. 2025 Sep 23;8(12):e202403148. doi: 10.26508/lsa.202403148 (PMC12457776; doi:10.26508/lsa.202403148)
Supplement: Supplementary file 11 [file LSA-2024-03148_SdataF7.2.xlsx]

## Sheet: Sheet1
>% Ins	All	3n	3n+1	3n+2
Avg	100	93.13	5.36	1.52
Human	100	92.45	6.6	0.94
Chimpanzee	100	62.86	28.57	8.57
Mouse	100	99.71	0.14	0.14
Rat	100	94.64	4.52	0.84
O.latipes	100	98.41	0.8	0.8
O.melastigma	100	97.51	1.66	0.83
D.melanogaster	100	99.77	0.23	0
D.simulans	100	99.67	0.33	0
>% Del	All	3n	3n+1	3n+2
Avg	100	94.44	4.09	1.48
Human	100	98.82	0.59	0.59
Chimpanzee	100	65.1	26.82	8.07
Mouse	100	99.34	0.48	0.18
Rat	100	96.46	2.41	1.13
O.latipes	100	99.35	0.33	0.33
O.melastigma	100	99.03	0.69	0.29
D.melanogaster	100	98.87	0.63	0.5
D.simulans	100	98.52	0.74	0.74
