# Supplementary material for: Longer internal exons tend to have more tandem repeats and more frequently experience insertions and deletions
Source: Life Sci Alliance. 2025 Sep 23;8(12):e202403148. doi: 10.26508/lsa.202403148 (PMC12457776; doi:10.26508/lsa.202403148)
Supplement: Supplementary file 12 [file LSA-2024-03148_SdataF7.3.xlsx]

## Sheet: Sheet1
>>#Ins_AllCases	All	1-3nt	4-6nt	7-9nt	10-12nt	13-15nt	16-18nt	19nt-
SumAvg	100	70.44	16.61	5.59	3.59	1.49	1.21	1.08
Human	100	58.49	16.98	11.32	6.6	0	4.72	1.89
Chimpanzee	100	76.57	13.71	4	4	0.57	1.14	0
Mouse	100	76.27	14.91	4.49	2.17	1.16	0.43	0.58
Rat	100	68.56	15.46	5.36	3.68	1.89	2.52	2.52
O.latipes	100	73.71	17.53	4.38	2.79	1.2	0	0.4
O.melastigma	100	61	21.99	9.54	3.73	1.66	1.24	0.83
D.melanogaster	100	74.71	16.01	4.64	3.25	1.39	0	0
D.simulans	100	62.38	21.45	6.93	6.27	2.31	0.33	0.33
>Ins_all_avg	100	68.96	17.26	6.33	4.06	1.27	1.3	0.82
SumAvg	100	65.68	20.41	7.41	4.2	1.25	0.79	0.26
Human	100	56.67	18.33	13.33	8.33	0	3.33	0
Chimpanzee	100	76.79	14.29	4.46	1.79	0.89	1.79	0
Mouse	100	64.6	20.5	7.76	4.04	1.55	0.62	0.93
Rat	100	60.93	23.77	7.65	4.64	1.09	1.64	0.27
O.latipes	100	77.89	13.68	5.26	2.11	1.05	0	0
O.melastigma	100	64.95	17.53	13.4	3.09	1.03	0	0
D.melanogaster	100	68.44	19.93	5.65	4.32	1.66	0	0
D.simulans	100	62.57	23.98	7.02	5.26	1.17	0	0
>Ins_rep_avg	100	66.6	19	8.07	4.2	1.06	0.92	0.15
SumAvg	100	81.9	10.2	2.72	2.04	1.36	1.44	0.34
Human	100	80	6.67	3.33	3.33	0	6.67	0
Chimpanzee	100	82.5	10	5	2.5	0	0	0
Mouse	100	88.39	8.63	1.79	0.3	0.6	0.3	0
Rat	100	82.71	8.51	1.6	1.33	1.6	3.46	0.8
O.latipes	100	80.52	12.99	2.6	2.6	1.3	0	0
O.melastigma	100	69.49	18.64	5.08	5.08	1.69	0	0
D.melanogaster	100	89.06	7.03	2.34	0.78	0.78	0	0
D.simulans	100	62.6	17.56	6.87	7.63	3.82	0.76	0.76
>Ins_unknown_avg	100	79.41	11.25	3.58	2.94	1.22	1.4	0.2
>>#Del_AllCases	All	1-3nt	4-6nt	7-9nt	10-12nt	13-15nt	16-18nt	19nt-
SumAvg	100	54.73	21.26	10.8	6.51	3.42	1.79	1.49
Human	100	63.53	17.65	7.65	5.88	2.35	2.35	0.59
Chimpanzee	100	68.23	13.54	6.77	4.43	2.86	2.6	1.56
Mouse	100	61.22	19.03	9.81	5.57	3.41	0.72	0.24
Rat	100	60.76	18.04	9.68	4.82	3.31	1.84	1.56
O.latipes	100	53.68	22.3	11.93	5.56	3.51	1.72	1.31
O.melastigma	100	53.44	21.73	10.09	7.51	2.64	2.06	2.52
D.melanogaster	100	36.73	28.81	15.6	9.81	4.78	2.26	2.01
D.simulans	100	43.19	26.88	12.79	9.18	4.17	2.22	1.58
>Del_all_avg	100	55.1	21	10.54	6.59	3.38	1.97	1.42
SumAvg	100	52.26	23.78	11.07	6.79	3.5	1.75	0.84
Human	100	59.77	18.39	8.05	5.75	3.45	3.45	1.15
Chimpanzee	100	76.21	10.19	5.83	3.88	3.4	0.49	0
Mouse	100	56.76	20.58	10.81	6.65	3.74	1.04	0.42
Rat	100	64.07	18.82	7.78	4.35	2.02	1.4	1.56
O.latipes	100	49.88	25.56	11.91	6.2	4.22	1.99	0.25
O.melastigma	100	46.44	29.73	11.79	7.37	3.44	0.98	0.25
D.melanogaster	100	38.91	28.91	15.22	8.48	4.13	2.83	1.52
D.simulans	100	42.9	27.75	12.76	9.25	3.99	2.39	0.96
>Del_repeat_avg	100	54.37	22.49	10.52	6.49	3.55	1.82	0.76
SumAvg	100	54.1	22.15	11.3	6.51	3.29	1.51	1.15
Human	100	70.59	17.65	4.41	5.88	1.47	0	0
Chimpanzee	100	67.69	13.85	8.46	2.31	0.77	4.62	2.31
Mouse	100	62.92	18.32	9.38	5.22	3.45	0.53	0.18
Rat	100	61.99	16.88	10.09	4.81	3	2.13	1.1
O.latipes	100	49.06	26.42	12.79	7.13	2.31	1.05	1.26
O.melastigma	100	38.31	33.5	13.76	8.29	3.32	1.66	1.16
D.melanogaster	100	33.53	28.7	16.31	11.78	5.44	1.51	2.72
D.simulans	100	44.6	25.29	12.87	8.97	4.14	1.84	2.3
>Del_unknown_avg	100	53.59	22.57	11.01	6.8	2.99	1.67	1.38
