# Supplementary material for: Longer internal exons tend to have more tandem repeats and more frequently experience insertions and deletions
Source: Life Sci Alliance. 2025 Sep 23;8(12):e202403148. doi: 10.26508/lsa.202403148 (PMC12457776; doi:10.26508/lsa.202403148)
Supplement: Supplementary file 13 [file LSA-2024-03148_SdataF7.4.xlsx]

## Sheet: Sheet1
	Ins
AA	All_CDS	InsSegs	InsRept	InsUnknown	IDR	Repeat	Relative_InsSegs	Chi-sq	Relative_InsRept	Chi-sq	Relative_InsUnknown	Chi-sq	Relative_IDR	Chi-sq	Relative_Repeat	Chi-sq
All	100	100	100	100	100	100	1	-	1	-	1	-	1	-	1	-
C	2.16	1.32	0.88	1.34	0.69	2.16	0.611	-21.33****	0.409	-24.41****	0.618	-6.74*	0.32	-473095.41****	1.001	1.26
W	1.15	0.66	0.16	1	0.46	0.89	0.576	-13.29**	0.138	-27.29****	0.875	-0.38	0.405	-187054.58****	0.775	-17278.77****
Y	2.69	1.18	0.66	1.72	1.25	1.81	0.438	-55.64****	0.246	-49.71****	0.639	-7.57*	0.466	-353611.94****	0.675	-87183.77****
I	4.47	1.76	1.1	2.62	2.35	3.33	0.394	-109.54****	0.247	-83.93****	0.587	-16.70***	0.527	-462144.10****	0.745	-89999.41****
F	3.61	1.38	0.5	1.43	1.44	2.47	0.382	-91.18****	0.14	-87.93****	0.396	-28.69****	0.4	-614150.83****	0.684	-111423.89****
V	6.06	4.85	3.31	5.53	4.2	4.9	0.8	-16.46***	0.547	-42.04****	0.913	-1.04	0.693	-259538.46****	0.808	-69649.12****
L	9.64	4.9	3.28	5.58	6.17	8.73	0.508	-164.48****	0.341	-147.00****	0.579	-39.66****	0.64	-593042.56****	0.905	-27536.45****
H	2.63	2.43	2.75	2.29	2.71	2.8	0.925	-0.97	1.044	0.17	0.87	-0.95	1.031	1071.59****	1.064	3160.90****
T	5.53	7.12	6.34	8.92	6.46	5.36	1.289	31.13****	1.147	4.03	1.613	46.14****	1.169	65212.23****	0.969	-1604.35****
N	3.86	4.05	3.91	5.05	3.8	3.17	1.049	0.6	1.013	0.02	1.309	8.04*	0.985	-367.21****	0.821	-37445.20****
A	6.9	8.65	8.49	8.92	7.41	7.84	1.254	30.34****	1.231	12.48**	1.293	13.31**	1.074	16234.39****	1.137	39024.63****
G	6.34	10.2	11.08	9.59	7.38	6.67	1.608	159.44****	1.746	119.38****	1.511	37.05****	1.163	70496.22****	1.051	5074.72****
D	4.96	5.04	5.49	5.44	5.29	4.7	1.015	0.07	1.106	1.86	1.095	0.99	1.066	9103.85****	0.946	-4437.47****
M	2.24	1.05	0.85	1.43	1.93	1.87	0.469	-41.29****	0.38	-27.98****	0.638	-6.32	0.862	-18102.82****	0.835	-18241.28****
K	5.72	3.42	3.28	3.39	5.84	6.36	0.598	-62.33****	0.574	-34.88****	0.592	-21.15****	1.021	1086.54****	1.113	21777.97****
R	5.61	4.43	3.88	4.72	6.24	5.75	0.788	-16.99***	0.691	-17.96***	0.841	-3.16	1.112	29555.17****	1.024	937.95****
S	8.58	12.02	11.9	12.59	11.69	8.93	1.4	95.95****	1.386	44.32****	1.467	42.88****	1.362	466318.38****	1.041	4396.75****
Q	4.87	8.99	11.58	4.86	6.14	6.27	1.845	233.24****	2.376	307.58****	0.998	0	1.26	133108.16****	1.286	115650.93****
P	6.03	8.36	9.18	8.39	9.89	7	1.388	61.45****	1.523	55.69****	1.392	20.71****	1.641	950951.21****	1.161	46296.23****
E	6.94	8.19	11.36	5.2	8.62	8.99	1.18	15.45***	1.637	95.82****	0.749	-9.86*	1.241	167683.12****	1.296	179471.64****
>R2411 VIII s8daadist1R	Del
AA	All_CDS	DelSegs	DelRept	DelUnknown	IDR	Repeat	Relative_DelSegs	Chi-sq	Relative_DelRept	Chi-sq	Relative_DelUnknown	Chi-sq	Relative_IDR	Chi-sq	Relative_Repeat	Chi-sq
All	100	100	100	100	100	100	1	-	1	-	1	-	1	-	1	-
C	2.16	1.18	0.69	1.31	0.69	2.16	0.545	-86.20****	0.319	-72.83****	0.606	-31.58****	0.32	-473095.41****	1.001	1.26
W	1.15	0.29	0.1	0.34	0.46	0.89	0.25	-122.94****	0.086	-68.86****	0.293	-53.50****	0.405	-187054.58****	0.775	-17278.77****
Y	2.69	1.12	0.51	1.35	1.25	1.81	0.416	-177.77****	0.188	-129.55****	0.503	-63.01****	0.466	-353611.94****	0.675	-87183.77****
I	4.47	2.04	1	2.52	2.35	3.33	0.456	-261.21****	0.223	-200.57****	0.565	-81.87****	0.527	-462144.10****	0.745	-89999.41****
F	3.61	1.33	0.73	1.57	1.44	2.47	0.368	-282.35****	0.202	-169.76****	0.434	-110.87****	0.4	-614150.83****	0.684	-111423.89****
V	6.06	4.63	3.19	5.15	4.2	4.9	0.764	-67.68****	0.526	-103.03****	0.85	-13.45**	0.693	-259538.46****	0.808	-69649.12****
L	9.64	5.44	3.71	6.6	6.17	8.73	0.565	-381.05****	0.385	-287.03****	0.685	-97.80****	0.64	-593042.56****	0.905	-27536.45****
H	2.63	2.8	3.06	2.73	2.71	2.8	1.066	2.24	1.165	5.24	1.037	0.34	1.031	1071.59****	1.064	3160.90****
T	5.53	6.34	5.65	7.15	6.46	5.36	1.148	24.12****	1.022	0.2	1.294	46.78****	1.169	65212.23****	0.969	-1604.35****
N	3.86	3.79	3.32	4.32	3.8	3.17	0.981	-0.26	0.859	-5.68	1.118	5.19	0.985	-367.21****	0.821	-37445.20****
A	6.9	8.97	9.4	8.91	7.41	7.84	1.301	126.51****	1.363	69.47****	1.291	58.04****	1.074	16234.39****	1.137	39024.63****
G	6.34	9.38	9.16	9.27	7.38	6.67	1.478	291.81****	1.444	95.14****	1.462	133.49****	1.163	70496.22****	1.051	5074.72****
D	4.96	5.25	5.5	5.04	5.29	4.7	1.057	3.19	1.107	4.24	1.016	0.12	1.066	9103.85****	0.946	-4437.47****
M	2.24	1.29	0.87	1.36	1.93	1.87	0.574	-78.55****	0.388	-61.09****	0.608	-32.63****	0.862	-18102.82****	0.835	-18241.28****
K	5.72	4.29	3.89	4.22	5.84	6.36	0.751	-70.98****	0.681	-43.93****	0.738	-38.40****	1.021	1086.54****	1.113	21777.97****
R	5.61	4.12	3.79	3.81	6.24	5.75	0.735	-79.08****	0.676	-44.45****	0.679	-56.79****	1.112	29555.17****	1.024	937.95****
S	8.58	12.95	12	14.17	11.69	8.93	1.509	458.10****	1.398	105.98****	1.65	366.98****	1.362	466318.38****	1.041	4396.75****
Q	4.87	8.74	14.14	5.5	6.14	6.27	1.794	608.63****	2.901	1317.68****	1.128	7.78*	1.26	133108.16****	1.286	115650.93****
P	6.03	7.75	8.12	8.24	9.89	7	1.287	99.34****	1.348	55.19****	1.366	79.55****	1.641	950951.21****	1.161	46296.23****
E	6.94	8.29	11.16	6.44	8.62	8.99	1.194	53.17****	1.608	196.04****	0.928	-3.6	1.241	167683.12****	1.296	179471.64****
