# Supplementary material for: Longer internal exons tend to have more tandem repeats and more frequently experience insertions and deletions
Source: Life Sci Alliance. 2025 Sep 23;8(12):e202403148. doi: 10.26508/lsa.202403148 (PMC12457776; doi:10.26508/lsa.202403148)
Supplement: Supplementary file 14 [file LSA-2024-03148_TableS6.xlsx]

## Sheet: Sheet1
Table S6. Gene ontology numbers that are significantly more prevalent in both human and mouse genes with indels.
Insertion		Human		Mouse
GO	Description	Fold change	Stat. signif.	Fold change	Stat. signif.
160054	microfibril assembly	inf	****	inf	****
70075	tear secretion	135.6	****	37.7	***
50265	RNA uridylyltransferase activity	135.6	****	18.9	**
70884	regulation of calcineurin-NFAT signaling cascade	90.4	****	12.6	*
8889	glycerophosphodiester phosphodiesterase activity	67.8	****	12.6	*
10484	histone H3 acetyltransferase activity	38.7	****	18.9	**
33314	mitotic DNA replication checkpoint signaling	27.1	****	56.6	****
30688	preribosome, small subunit precursor	24.7	****	28.3	****
71474	cellular hyperosmotic response	24.7	****	9.4	**
36408	histone H3K14 acetyltransferase activity	14.3	**	4.9	*
43997	histone H4K12 acetyltransferase activity	12.9	*	4.5	*
43995	histone H4K5 acetyltransferase activity	12.9	*	4.5	*
43996	histone H4K8 acetyltransferase activity	12.9	*	4.5	*
12507	ER to Golgi transport vesicle membrane	10.2	***	10.8	**
Deletion		Human		Mouse
GO	Description	Fold change	Stat. signif.	Fold change	Stat. signif.
1903564	regulation of protein localization to cilium	inf	****	inf	**
90730	Las1 complex	inf	****	inf	**
97283	keratinocyte apoptotic process	inf	****	inf	**
71164	RNA cap trimethylguanosine synthase activity	inf	****	inf	**
90070	positive regulation of ribosome biogenesis	inf	****	inf	**
36076	ligamentous ossification	inf	****	16	*
36309	protein localization to M-band	129.9	****	inf	**
1901899	positive regulation of relaxation of cardiac muscle	129.9	****	inf	**
1901018	positive regulation of potassium ion transmembrane transporter activity	21.6	***	inf	**
1905349	ciliary transition zone assembly	129.9	****	16	*
1904274	tricellular tight junction assembly	129.9	****	16	*
72092	ureteric bud invasion	64.9	****	31.9	***
98910	regulation of atrial cardiac muscle cell action potential	64.9	****	16	*
98907	regulation of SA node cell action potential	64.9	****	16	*
48769	sarcomerogenesis	64.9	****	16	*
70561	vitamin D receptor signaling pathway	43.3	****	16	*
32783	super elongation complex	32.5	****	16	*
90370	negative regulation of cholesterol efflux	32.5	****	10.6	*
32053	ciliary basal body organization	32.5	****	10.6	*
34454	microtubule anchoring at centrosome	28.9	****	6.8	*
140950	histone H2A deubiquitinase activity	26	****	8	*
10882	regulation of cardiac muscle contraction by calcium ion signaling	18.6	**	10.6	*
43247	telomere maintenance in response to DNA damage	16.2	**	8	**
45010	actin nucleation	16.2	**	5.3	*
31297	replication fork processing	15.7	****	3.7	**
30374	obsolete nuclear receptor coactivator activity	15.3	****	3.1	*
141005	transposable element silencing by heterochromatin formation	14.4	**	27.9	****
45159	myosin II binding	14.4	**	23.9	****
35520	monoubiquitinated protein deubiquitination	14.4	**	8	**
1939	female pronucleus	14.4	**	6.8	*
70182	DNA polymerase binding	14.4	****	5.3	*
8023	transcription elongation factor complex	13.7	****	8.7	****
33314	mitotic DNA replication checkpoint signaling	13	*	10.6	*
34453	microtubule anchoring	11.8	*	5.3	*
90316	positive regulation of intracellular protein transport	11.8	***	4.2	*
10457	centriole-centriole cohesion	10.8	*	19.9	****
1895	retina homeostasis	10	*	9.1	***
1578	microtubule bundle formation	8.7	**	4.1	**
7095	mitotic G2 DNA damage checkpoint signaling	7.4	*	3.5	*
5930	axoneme	4.6	*	2.5	*
36064	ciliary basal body	4.5	**	2.7	****
4676	3-phosphoinositide-dependent protein kinase activity	4.4	****	1.9	*
4694	eukaryotic translation initiation factor 2alpha kinase activity	4.4	****	1.9	*
44024	histone H2AS1 kinase activity	4.4	****	1.9	*
72371	histone H2AS121 kinase activity	4.4	****	1.9	*
1990244	histone H2AT120 kinase activity	4.4	****	1.9	*
35979	histone H2AXS139 kinase activity	4.4	****	1.9	*
44025	histone H2BS14 kinase activity	4.4	****	1.9	*
140823	histone H2BS36 kinase activity	4.4	****	1.9	*
35175	histone H3S10 kinase activity	4.4	****	1.9	*
44022	histone H3S28 kinase activity	4.4	****	1.9	*
140855	histone H3S57 kinase activity	4.4	****	1.9	*
72354	histone H3T3 kinase activity	4.4	****	1.9	*
44023	histone H4S1 kinase activity	4.4	****	1.9	*
72518	Rho-dependent protein serine/threonine kinase activity	4.4	****	1.9	*
4711	ribosomal protein S6 kinase activity	4.4	****	1.9	*
4677	DNA-dependent protein kinase activity	4.4	****	1.9	*
140857	histone H3T45 kinase activity	4.4	****	1.9	*
35403	histone H3T6 kinase activity	4.3	****	1.9	*
35402	histone H3T11 kinase activity	4.3	****	1.9	*
4679	AMP-activated protein kinase activity	4.3	****	1.9	*
5814	centriole	4.1	**	3.8	****
5694	chromosome	3.6	**	2.6	****
3677	DNA binding	2.7	****	1.3	*
5813	centrosome	2.3	*	2.1	****
5654	nucleoplasm	1.7	**	1.4	****
One, two, three, and four asterisks respectively signify that the gene ontology number occurs more often in the genes with indels than those without indels at P-value < 10-2, 10-3, 10-4, and 10-5 (chi-square test). Fold increase is defined as the ratio of the frequency of occurrence of the GO number in genes with indels to the frequency in genes without indels. Note that the observed occurrence o…
