# Supplementary material for: Longer internal exons tend to have more tandem repeats and more frequently experience insertions and deletions
Source: Life Sci Alliance. 2025 Sep 23;8(12):e202403148. doi: 10.26508/lsa.202403148 (PMC12457776; doi:10.26508/lsa.202403148)
Supplement: Supplementary file 15 [file LSA-2024-03148_TableS7.xlsx]

## Sheet: Sheet1
Table S7. Human indels that fall on disease-related sites.
Transcript name	SwissProt gene name	SwissProt accession number	Inserted residue(s) in SwissProt entry	Variant amino acid change
ENST00000258888	ALPK3	Q96L96	697->703	p.Met698Arg
				p.Met698Arg
ENST00000372711	KAT6B	Q8WYB5	1085->1085	p.Glu1085del
				p.Gly1085Ter
ENST00000356082	LAMB3	Q13751	676->677	p.Leu676Ser
ENST00000262467	NLRP1	Q9C000-3	1004->1006	p.Val1004Met
ENST00000467773	NOBOX	O60393	91->92	p.Gly91Trp
ENST00000344204	TRIO	O75962	2297->2298	p.Gly2297del
				p.Gly2298GlyGly
Transcript name	SwissProt gene name	SwissProt accession number	Residues bordering deletion in SwissProt entry	Variant amino acid change
ENSPTRT00000079782	AKAP9	Q99996	1335->1336	p.Lys1335Gln
				p.Lys1335Gln
				p.Lys1335del
ENSPTRT00000020104	KMT2B	Q9UMN6	376->377	p.Lys376del
ENSPTRT00000018384	MYO5B	Q9ULV0	1055->1055	p.Leu1055LeuLeu
ENSPTRT00000042784	NSD1	Q96L73-3	1208->1209	p.Arg1208Cys
ENSPTRT00000043747	RTEL1	Q9NZ71-7	769->770	p.Val769Met
				p.Pro769Leu
				p.Pro769Arg
				p.Gly770Arg
				p.Arg769His
ENSPTRT00000018533	RTTN	Q86VV8	242->242	p.Gly242GlyGly
ENSPTRT00000000693	RUNX2	Q13950	59->61	p.Gln59del
				p.Gln59Arg
				p.Ala60Glu
				p.Ala59del
ENSPTRT00000080277	RYR1	P21817-2	3870->3871	p.Ala3870Thr
ENSPTRT00000049430	RYR2	A0AAQ5BHA4	3575->3576	p.Arg3576Gly
				p.Pro3576Leu
				p.Pro3576Gln
ENSPTRT00000037875	SPAG1	Q07617	353->353	p.Lys353Glu
				p.Lys353Asp
ENSPTRT00000022461	TET3	O43151	498->500	p.Pro499Leu
ENSPTRT00000031086	TRIO	O75962	2467->2468	p.Leu2468Val
The variant amino acid changes are as listed in ClinVar. The rubric regions are in IDRs
